# Supplementary material for: In Vitro Characteristics of Canine Primary Tracheal Epithelial Cells Maintained at an Air–Liquid Interface Compared to In Vivo Morphology
Source: Int J Mol Sci. 2023 Mar 5;24(5):4987. doi: 10.3390/ijms24054987 (PMC10003254; doi:10.3390/ijms24054987)
Supplement: Supplementary file 1 [file ijms-24-04987-s001.zip]

Archive with 1 entries (1 files):
- ijms-2211882-supplementary.pdf
